# Supplementary material for: Mutation spectrum of TP53 gene predicts clinicopathological features and survival of gastric cancer
Source: Oncotarget. 2016 Jun 1;7(27):42252–60. doi: 10.18632/oncotarget.9770 (PMC5173132; doi:10.18632/oncotarget.9770)
Supplement: Supplementary file 2 [file oncotarget-07-42252-s002.xlsx]

## Sheet: all non silent mutations 
Supplementary Table 2. Summary of all 85 mutations detected in the dataset.
ID	Positionon the chromosome (GRCh37: Genome Reference Consortium human build 37）	Change type 1	Mutation type	dbSNP ID	Exon	Codon	Hotspot?	SHIFT prediction	CpG?	TpC?
GC2	17,7574020 TCACGC 6bp del	insertion or the deletion	F/S	NA	10	334-336 f/s	other	NA	yes	yes
GC11	17,7577114,1,C/T	nonsynonymous	SNP	CM076568:HGMD_MUTATION;CM951234:HGMD_MUTATION	8	C275Y	other	DAMAGING
GC12	17,7577094,1,G/A	nonsynonymous	SNP	rs28934574:A	8	R282W	hotspot	DAMAGING	yes
GC13	f/s arounnd 17,7577568 (unknown indetail)	insertion or the deletion	F/S	NA	7	238 f/s	other	NA
GC14	17,7578186,1,C/GT	multiple bases substitution (MNP)	MNP	NA	6	221 MNP(GAG-GAAC)	other	NA	yes
GC15	17,7578212,1,G/A	stop codon	SNP	CM951226:HGMD_MUTATION	6	R213*	other	NA	yes
GC16	17,7578406,1,C/T	nonsynonymous	SNP	rs28934578:T	5	R175H	hotspot	DAMAGING	yes
GC17	17,7577022,1,G/A	stop codon	SNP	CM971506:HGMD_MUTATION	8	R306*	other	NA	yes
GC18	17,7577022,1,G/A	stop codon	SNP	CM971506:HGMD_MUTATION	8	R306*	other	NA	yes
GC25	17,7,577,520,CTGGAGTCTTCCAGTGTGATGA del	insertion or the deletion	F/S	NA	7	254-261 del	other	NA
GC26	17,7577567,1,A/C	nonsynonymous	SNP	novel	7	C238W	other	DAMAGING
GC26	17,7577117,1,A/T	nonsynonymous	SNP	novel	8	V274D	other	DAMAGING
GC28	17,7578259,1,A/C	nonsynonymous	SNP	CM994748:HGMD_MUTATION	6	V197G	other	DAMAGING
GC32	chr17:7,577,036,1,delG	insertion or the deletion	F/S	NA	8	P301del G	other	NA
GC32	17,7578406,1,del C	insertion or the deletion	F/S	NA	5	R175delC	other	NA	yes
GC33	17,7577127,1,C/A	stop codon	SNP	novel	8	E271*	other	NA		yes
GC33	17,7578223,delC	insertion or the deletion	F/S	NA	6	R209del	other	NA	yes	yes
GC40	17,7579471 delG	insertion or the deletion	F/S	NA	4	72 f/s	other	NA	yes
GC41	17,7577105,1,G/C	nonsynonymous	SNP	CM961376:HGMD_MUTATION	8	P278R	other	DAMAGING		yes
GC42	17,7578263,1,G/A	stop codon	SNP	CM941329:HGMD_MUTATION	6	R196*	other	NA	yes
GC50	17,7577082,1,C/T	nonsynonymous	SNP	CM076567:HGMD_MUTATION	8	E286K	other	DAMAGING		yes
GC51	17,7,578406,1,C/T	nonsynonymous	SNP	novel	5	R175H	hotspot	DAMAGING	yes
GC52	17,7,577,093-7,577,098 CGGTCT del	insertion or the deletion	F/S	NA	8	280-282 F/S	other	NA
GC56	17,7577557,1,A/G	nonsynonymous	SNP	novel	7	C242R	other	DAMAGING		yes
GC57	17,7574032, A/T	nonsynonymous	SNP	novel	10	I332N	other	DAMAGING		yes
GC64	17,7577121,1,G/A	nonsynonymous	SNP	CM010471:HGMD_MUTATION;CM010473:HGMD_MUTATION;CM951233:HGMD_MUTATION	8	R273C	hotspot	DAMAGING	yes
GC65	17,7578263,1,G/A	stop codon	SNP	CM941329:HGMD_MUTATION	6	R196*	other	NA	yes
GC66	17,7577526,1,A/T	nonsynonymous	SNP	CM900212:HGMD_MUTATION	7	L252H	other	DAMAGING		yes
GC69	17,7577022,1,G/A	stop codon	SNP	CM971506:HGMD_MUTATION	8	R306*	other	NA	yes
GC70	17,7578283,1,G/A	nonsynonymous	SNP	CM031755:HGMD_MUTATION	6	A189V	other	DAMAGING	yes
GC70	17,7577121,1,G/A	nonsynonymous	SNP	CM010471:HGMD_MUTATION;CM010473:HGMD_MUTATION;CM951233:HGMD_MUTATION	8	R273C	hotspot	DAMAGING	yes
GC70	17,7577069,1,C/T	nonsynonymous	SNP	rs55819519:T	8	R290H	other	TOLERATED	yes
GC84	17,7577118,1,C/T	nonsynonymous	SNP	novel	8	V274I	other	TOLERATED
GC91	17,7578190,1,T/C	nonsynonymous	SNP	CM951227:HGMD_MUTATION;CM015378:HGMD_MUTATION	6	Y220C	other	DAMAGING
GC92	17,7578212,1,G/A	stop codon	SNP	CM951226:HGMD_MUTATION	6	R213*	other	NA	yes
GC93	17,757435-CTGCTTGTAGATGGC del	insertion or the deletion	F/S	NA	5	161-165 del	other	NA
GC94	17,7578526,1,C/A	nonsynonymous	SNP	novel	5	C135F	other	DAMAGING	yes
GC95	17,7577094,1,G/A	nonsynonymous	SNP	rs28934574:A	8	R282W	hotspot	DAMAGING	yes
GC96	17,7577506,1,C/A	nonsynonymous	SNP	novel	7	D259Y	other	DAMAGING		yes
GC97	17,75771421,C/A	nonsynonymous	SNP	novel	8	G266V	other	DAMAGING
GC98	17,7577106,1,G/A	nonsynonymous	SNP	rs17849781:C	8	P278S	other	DAMAGING	yes
GC103	17,7577568,1,C/T	nonsynonymous	SNP	CM034930:HGMD_MUTATION	7	C238Y	other	DAMAGING
GC107	17,7574003,1,G/A	stop codon	SNP	CM004908:HGMD_MUTATION	10	R342*	other	NA	yes
GC108	17,7577022,1,G/A	stop codon	SNP	CM971506:HGMD_MUTATION	8	R306*	other	NA	yes
GC109	17,7,577,584, ins GATGGT	insertion or the deletion	F/S	NA	7	233F/S	other	NA
GC110	17,7577506,1,C/A	nonsynonymous	SNP	novel	7	D259Y	other	DAMAGING		yes
GC111	17,7578190,1,T/C	nonsynonymous	SNP	CM951227:HGMD_MUTATION;CM015378:HGMD_MUTATION	6	Y220C	other	DAMAGING
GC112	17,7578550,ins CC	insertion or the deletion	F/S	NA	5	S127 ins CC	other	NA
GC114	17,7577547,1,C/T	nonsynonymous	SNP	CM900209:HGMD_MUTATION;CM010464:HGMD_MUTATION	7	G245D	hotspot	DAMAGING	yes
GC119	17,7578406,1,C/T	nonsynonymous	SNP	rs28934578:T	5	R175H	hotspot	DAMAGING	yes
GC121	17,7579473,G/T	nonsynonymous	SNP	novel	4	P72T	other	DAMAGING
GC127	17,7578461,1,C/A	nonsynonymous	SNP	novel	5	V157F	other	DAMAGING
GC129	17,7577570,1,C/G	nonsynonymous	SNP	CM011014:HGMD_MUTATION	7	M237I	other	DAMAGING
GC130	17,7578535,1,T/C	nonsynonymous	SNP	novel	5	K132R	other	DAMAGING
GC132	17,7578455,1,C/G	nonsynonymous	SNP	novel	5	A159P	other	DAMAGING	yes
GC133	17,7577120,1,C/T	nonsynonymous	SNP	rs28934576:T	8	R273H	hotspot	DAMAGING
GC136	17,7577581,1,A/G	nonsynonymous	SNP	novel	7	Y234H	other	DAMAGING
GC137	17,7577025,1,T/A	stop codon	SNP	novel	8	K305*	other	NA
GC139	17,7577508,1,T/A	nonsynonymous	SNP	novel	7	E258V	other	DAMAGING		yes
GC143	17:7,577,599, ins AGAGCCAACCTAGG	insertion or the deletion	F/S	NA	7	228 F/S	other	NA
GC146	17,7577539,1,G/A	nonsynonymous	SNP	CM900211:HGMD_MUTATION;CM010465:HGMD_MUTATION	7	R248W	hotspot	DAMAGING	yes
GC148	f/s around exon10	insertion or the deletion	F/S	NA	10	f/s unknown	other	NA
GC150	17,7578401,1,G/A	nonsynonymous	SNP	novel	5	P177S	other	DAMAGING
GC151	17,7577570,1,C/T	nonsynonymous	SNP	CM011014:HGMD_MUTATION	7	M237I	other	DAMAGING
GC155	17,7578457,1,C/T	nonsynonymous	SNP	CM994513:HGMD_MUTATION	5	R158H	other	DAMAGING	yes
GC157	17,7574003,1,G/A	stop codon	SNP	CM004908:HGMD_MUTATION	10	R342*	other	NA	yes
GC160	17,7577517,1,A,T	nonsynonymous	SNP	novel	7	I255N	other	DAMAGING		yes
GC162	17,7577547,1,C/T	nonsynonymous	SNP	CM900209:HGMD_MUTATION;CM010464:HGMD_MUTATION	7	G245D	hotspot	DAMAGING	yes
GC174	17,7578403,1,C/A	nonsynonymous	SNP	novel	5	C176F	other	DAMAGING	yes
GC177	17:7,577,599, del C	insertion or the deletion	F/S	NA	7	228F/S	other	NA
GC179	17,7577117,1,A/C	nonsynonymous	SNP	novel	8	V274G	other	DAMAGING
GC180	17,7577022,1,G/A	stop codon	SNP	CM971506:HGMD_MUTATION	8	R306*	other	NA	yes
GC188	17,7578208,1,T/C	nonsynonymous	SNP	novel	6	H214R	other	DAMAGING
P25 (137T)	17,7578261,1,delT	insertion or the deletion	F/S	NA	6	R196 delT	other	NA
P28 (232T)	17,7577141,1,C/T	nonsynonymous	SNP	novel	8	G266E	other	DAMAGING	yes	yes
GC190	17,7578442,1,T/C	nonsynonymous	SNP	CM942135:HGMD_MUTATION	5	Y163C	other	DAMAGING
GC191	17,7578535,1,T/C	nonsynonymous	SNP	novel	5	K132R	other	DAMAGING
GC196	17,7578190,1,T/C	nonsynonymous	SNP	CM951227:HGMD_MUTATION;CM015378:HGMD_MUTATION	6	Y220C	other	DAMAGING
GC197	17,7579471 delG	insertion or the deletion	F/S	NA	4	72 f/s	other	NA	yes
GC198	17,7577094,1,G/A	nonsynonymous	SNP	rs28934574:A	8	R282W	hotspot	DAMAGING	yes
GC211	17,7578406,1,C/T	nonsynonymous	SNP	rs28934578:T	5	R175H	hotspot	DAMAGING	yes
GC213	17,7578406,1,C/T	nonsynonymous	SNP	rs28934578:T	5	R175H	hotspot	DAMAGING	yes
GC214	17,7578425,1,T/C	nonsynonymous	SNP	novel	5	M169V	other	TOLERATED
GC216	17,7577509,1,C/T	nonsynonymous	SNP	CM900213:HGMD_MUTATION	7	E258K	other	DAMAGING		yes
114T	17,7578190,1,T/C	nonsynonymous	SNP	CM951227:HGMD_MUTATION;CM015378:HGMD_MUTATION	5	Y220C	other	DAMAGING
